# Supplementary material for: Selection and characterization of a broadly neutralizing class of HCV anti-E2 VH1-69 antibodies
Source: PLoS Pathog. 2025 Mar 28;21(3):e1012428. doi: 10.1371/journal.ppat.1012428 (PMC11999149; doi:10.1371/journal.ppat.1012428)
Supplement: S1 Data — (XLSX) [file ppat.1012428.s001.xlsx]

## Sheet: VH
	Capture Ag	Ref	1	2	3	4	5	6	6A	7	8	9	10	11	12	13	14	15	16	17	18	19	20	21	22	23	24	25	26	27	28	29	30	31	32	33	34	35	36	37	38	39	40	41	42	43	44	45	46
#2	H77 (Gt1a) E1/E2		-	V	Q	L	E	Q		S	G	A	E	V	K	K	P	G	S	A	V	K	V	S	C	K	A	S	G	G	T	F	T	L	E	T	I	N	W	V	R	Q	A	P	G	Q	G	L	E
A5_4	H77 (Gt1a) E1/E2		Q	V	Q	L	V	Q		S	G	A	E	V	K	K	P	G	S	A	V	K	V	S	C	K	A	S	G	G	T	F	T	L	E	T	I	N	W	V	R	Q	A	P	G	Q	G	L	E
B1_11	S52 (Gt3a) E1/E2		-	V	Q	L	E	Q		S	G	A	E	V	K	K	P	G	S	A	V	K	V	S	C	K	A	S	G	G	T	F	T	L	E	T	I	N	W	V	R	Q	A	P	G	Q	G	L	E
A1_22	H77 (Gt1a) E1/E2		-	V	Q	L	E	Q		S	G	A	E	V	K	K	P	G	S	A	V	K	V	S	C	K	A	S	G	G	N	F	N	I	D	T	I	N	W	L	R	Q	V	P	G	Q	G	L	E
A2_11	H77 (Gt1a) E1/E2		-	V	Q	L	E	Q		S	G	A	E	V	K	K	P	G	S	A	V	K	V	S	C	K	A	S	G	G	N	F	N	I	D	T	I	N	W	L	R	Q	V	P	G	Q	G	L	E
B1_9	S52 (Gt3a) E1/E2		-	V	Q	L	E	Q		S	G	A	E	V	K	K	P	G	S	A	V	K	V	S	C	K	A	S	G	G	N	F	N	I	D	T	I	N	W	L	R	Q	V	P	G	Q	G	L	E
A3_8	H77 (Gt1a) E1/E2		Q	V	Q	L	V	Q		S	G	A	E	V	K	K	P	G	S	A	V	K	V	S	C	K	A	S	G	G	N	F	N	I	D	T	I	S	W	L	R	Q	V	P	G	Q	G	L	E
A4_7	H77 (Gt1a) E1/E2		Q	V	Q	L	V	Q		S	G	A	E	V	K	K	P	G	S	S	V	K	V	S	C	K	A	S	G	G	T	F	G	T	H	T	I	N	W	V	R	Q	A	P	G	H	G	P	E
A8_9	H77 (Gt1a) E1/E2		Q	V	Q	L	V	Q		S	G	A	E	V	K	R	P	G	S	S	V	K	V	S	C	K	A	S	G	G	T	F	S	L	Y	T	I	N	W	V	R	Q	A	P	G	Q	G	L	E
A3_6	H77 (Gt1a) E1/E2		Q	V	Q	L	V	Q		S	G	A	E	V	K	R	P	G	S	S	V	K	V	S	C	K	A	S	G	G	T	F	S	L	Y	T	I	N	W	V	R	Q	A	P	G	Q	G	L	E
#17	H77 (Gt1a) E1/E2		Q	V	Q	L	V	Q		S	G	A	E	V	K	K	P	G	S	S	V	K	V	S	C	K	A	S	G	G	N	F	M	I	E	S	I	N	W	V	R	Q	A	P	G	Q	G	L	E
A3_9	H77 (Gt1a) E1/E2		-	V	Q	L	E	Q		S	G	S	E	V	K	K	P	G	S	S	V	K	V	S	C	K	A	S	G	G	S	F	S	S	D	T	I	N	W	V	R	Q	A	P	G	Q	G	L	E
HCV#4	H77 (Gt1a) E2	(1)	E	V	Q	L	L	E	Q	S	G	A	E	V	K	K	P	G	S	A	V	K	V	S	C	K	A	S	G	G	N	F	N	I	D	T	I	S	W	L	R	Q	V	P	G	Q	G	L	E
HCV#7	H77 (Gt1a) E2	(1)	E	V	Q	L	L	E	Q	S	G	A	E	V	K	K	P	G	S	S	V	K	V	S	C	T	A	S	G	G	T	F	T	T	H	T	I	N	W	V	R	Q	A	P	G	N	G	L	E
HCV#12	H77 (Gt1a) E2	(1)	E	V	Q	L	L	E	Q	S	G	A	E	V	K	K	P	G	S	S	V	K	V	F	C	K	A	S	G	G	I	F	Y	I	S	T	I	N	W	V	R	Q	A	P	G	Q	G	L	E
mAb1198	pT1056 (Gt2b) E2c	(2)	Q	V	Q	L	V	Q		S	G	A	E	V	K	K	P	G	S	S	V	K	V	S	C	R	T	S	G	G	T	V	-	-	N	T	L	H	W	V	R	Q	A	P	G	Q	G	L	E
mAb1392	pT1056 (Gt2b) E2c	(2)	Q	V	Q	L	V	Q		S	G	A	E	V	K	K	P	G	S	S	V	K	V	S	C	T	T	S	G	G	S	F	G	R	D	A	V	S	W	V	R	Q	A	P	G	Q	G	L	E
AR3A	H77 (Gt1a) sE2	(3)	V	Q	L	L	E	Q		S	G	A	E	V	K	T	P	G	S	S	V	R	V	S	C	R	P	P	G	G	N	F	N	S	Y	S	I	N	W	V	R	Q	A	P	G	H	G	L	E
AR3B	H77 (Gt1a) E1/E2	(3)	-	-	L	L	E	Q		S	G	P	E	V	K	K	P	G	S	S	V	K	V	S	C	K	D	S	G	D	T	F	N	-	E	P	V	T	W	V	R	Q	A	P	G	Q	G	L	E
AR3C	H77 (Gt1a) E1/E2	(3)	E	V	Q	L	L	E	Q	S	G	A	E	V	K	K	P	G	S	S	V	K	V	S	C	E	T	S	G	G	T	F	D	N	Y	A	L	N	W	V	R	Q	A	P	G	Q	G	L	E
AR3D	H77 (Gt1a) E1/E2	(3)	-	-	-	L	E	Q		S	G	A	E	V	K	K	P	G	S	S	V	K	V	S	C	K	A	S	G	D	T	F	R	S	Y	V	I	T	W	A	R	Q	A	P	G	Q	G	L	E
AR3X	H77 (Gt1a) sE2	(3)	Q	V	Q	L	E	Q		S	G	A	E	V	K	K	P	G	S	S	V	K	V	S	C	K	A	S	G	G	T	F	S	S	F	V	I	N	W	V	R	Q	A	P	G	Q	G	L	E
HC84.1	H77C (Gt1a) sE2-Y632A + H77C sE2-D535A	(4)	Q	V	Q	L	V	Q		S	G	A	E	V	K	K	P	G	S	S	V	K	V	S	C	E	A	S	G	G	T	L	S	N	Y	V	I	T	W	V	R	Q	A	P	G	Q	G	L	E
HC84.26	H77C (Gt1a) sE2-Y632A + H77C sE2-D535A	(4)	Q	V	Q	P	V	Q		S	G	A	E	V	K	K	P	G	S	S	V	K	V	S	C	E	A	S	G	G	T	H	S	N	Y	V	I	T	W	V	R	Q	A	P	G	Q	G	L	E
HC-1AM	Q1b (Gt1b) sE2 (Isolated and affinity matured)	(5,6)	Q	L	Q	L	V	Q		S	G	A	E	V	R	K	P	G	S	S	V	K	V	S	C	K	A	S	G	G	T	Y	N	G	E	V	I	S	W	V	R	Q	A	P	G	E	G	L	E
HEPC3	1a53 (Gt1a) and H77 (Gt1a) E1/E2	(7)	Q	V	Q	L	V	Q		S	G	A	E	V	K	K	P	G	S	S	V	K	V	S	C	K	A	S	G	G	T	L	N	S	Y	E	I	T	W	V	R	Q	A	P	G	Q	G	L	E
HEPC74	1a53 (Gt1a) and H77 (Gt1a) E1/E2	(7)	Q	V	Q	L	V	Q		S	G	A	E	V	K	K	P	G	S	S	V	K	V	S	C	T	T	S	G	G	T	Y	I	N	Y	A	I	S	W	V	R	Q	A	P	G	Q	G	L	E
212.1.1	212 (Gt1b) sE2	(8)	Q	V	Q	L	V	Q		S	G	A	E	V	K	K	P	G	S	S	V	K	V	S	C	K	A	S	G	G	T	L	S	S	Y	G	I	S	W	V	R	Q	A	P	G	Q	G	L	E
U1	H77 (Gt1a) E1/E2	(9)	E	V	Q	L	L	E	Q	S	G	P	E	V	K	R	P	G	T	S	V	K	M	S	C	K	I	S	G	G	A	S	I	T	Q	A	M	S	W	V	R	Q	A	P	G	Q	G	L	E
	References
(1)	Schofield, DJ., et al., Hepatology, 2005
(2)	Weber, T. et al., Immunity, 2022
(3)	Law, M., et al., Nat. Med., 2008
(4)	Keck, Z., et al., PLoS Path., 2012
(5)	Keck, Z., et al., JVI., 2005
(6)	Wang, Y., et al., JBC., 2011
(7)	Bailey, J.R., and Flyak, A.I., et al. JCI Insight, 2017
(8)	Keck, Z., et al., PLoS Path., 2019
(9)	Giang, E., et al., PNAS, 2012
[truncated: 99 more columns]

## Sheet: VL
	1	2	3	4	5	6	7	8	9	10	11	12	13	14	15	16	17	18	19	20	21	22	23	24	25	26	27	28	29	30	30A	30B	30C	30D	30E	30F	31	32	33	34	35	36	37	38	39	40	41	42	43
#2	-	L	Q	M	T	Q	S	P	D	S	L	A	V	S	L	G	E	R	A	T	L	S	C	K	S	S	Q	S	V	L	S	P	S	N	N	K	Y	Y	L	A	W	Y	Q	Q	R	P	G	Q	P
A5_4	-	-	-	L	T	Q	S	P	D	S	L	A	V	S	L	G	E	R	A	T	I	N	C	K	S	S	Q	S	V	L	F	T	S	N	N	K	H	Y	L	A	W	Y	Q	Q	K	P	G	Q	P
B1_11	-	-	-	L	T	Q	S	P	V	T	L	S	V	S	P	G	E	R	A	T	L	S	C	R	A	S	Q	S	I	G							T	D	L	A	W	Y	L	Q	K	P	G	Q	A
A1_22	-	-	-	L	T	Q	S	P	D	T	L	S	V	S	P	G	E	R	A	T	L	S	C	R	A	S	Q	S	V	Y							S	N	L	A	W	Y	Q	Q	K	P	G	Q	A
A2_11	D	I	V	L	T	Q	T	P	D	S	L	A	V	S	L	G	E	R	A	T	L	N	C	K	S	S	Q	S	V	L	S	T	S	N	N	R	H	Y	L	A	W	Y	Q	Q	K	P	G	Q	P
B1_9	-	-	-	L	T	Q	S	P	S	S	L	S	A	S	V	G	D	R	V	S	L	T	C	R	A	S	Q	N	L	F							T	Y	V	N	W	Y	Q	Q	T	P	G	R	A
A3_8	-	L	Q	M	T	Q	S	P	P	S	L	S	A	S	V	G	D	R	V	T	I	T	C	Q	A	S	Q	D	I	T							N	H	L	N	W	Y	Q	Q	K	P	G	Q	A
A4_7	-	-	-	L	T	Q	S	P	A	T	L	S	V	S	P	G	E	R	A	T	L	S	C	R	A	S	E	S	I	S							I	N	L	A	W	Y	Q	Q	M	P	G	Q	A
A8_9	-	-	-	L	T	Q	S	P	S	S	L	S	A	S	V	G	D	R	V	T	I	T	C	R	A	S	Q	N	I	A							R	N	L	N	W	Y	Q	Q	K	P	G	K	A
A3_6	-	L	V	L	T	Q	S	P	G	T	L	S	L	S	P	G	E	R	A	T	L	S	C	R	A	S	Q	T	I	S	S						S	Y	L	A	W	Y	Q	H	K	S	G	Q	A
#17	-	-	-	L	T	Q	S	P	S	S	L	S	A	S	V	G	D	R	I	T	I	T	C	R	A	S	Q	S	I	H							N	Y	L	N	W	Y	Q	Q	K	P	G	K	A
A3_9	-	L	Q	M	T	Q	S	P	D	S	L	A	V	S	L	G	E	R	A	T	L	S	C	K	S	S	Q	S	V	L	S	P	S	N	N	K	H	Y	L	A	W	Y	Q	Q	R	P	G	Q	P
mAb1198	D	I	V	M	T	Q	S	P	L	S	L	P	V	T	P	G	E	P	A	S	I	S	C	T	S	S	Q	S	L	L	H	S	T	G	Y		N	Y	L	D	W	Y	V	Q	K	P	G	Q	S
mAb1392	E	I	V	L	T	Q	S	P	A	S	L	S	L	S	P	G	E	R	A	T	L	S	C	R	A	S	Q	S	V	D							K	Y	F	A	W	Y	Q	Q	K	P	G	Q	A
AR3A	E	L	T	L	T	Q	S	P	G	T	L	S	L	S	P	G	K	R	A	T	L	S	C	R	A	S	Q	S	V	S	G						S	Y	L	A	W	Y	Q	Q	K	P	G	Q	A
AR3B	E	I	E	L	T	Q	S	P	G	T	L	S	L	S	P	G	E	R	A	T	L	S	C	R	A	S	Q	S	V	S	S						S	Y	L	A	W	Y	Q	Q	K	P	G	Q	A
AR3C	E	I	E	L	T	Q	S	P	A	T	L	S	V	S	P	G	E	R	A	T	L	S	C	R	A	S	Q	S	V	S							S	N	L	A	W	Y	Q	Q	K	P	G	Q	A
AR3D	-	-	E	L	T	Q	S	P	G	T	L	S	L	S	P	G	E	R	A	T	L	S	C	R	A	G	Q	T	V	A	S						N	S	L	A	W	Y	Q	H	K	P	G	Q	A
AR3X	E	I	E	L	T	Q	S	P	A	T	L	S	V	S	P	G	E	S	A	T	L	S	C	R	A	S	Q	S	V	S							D	N	L	A	W	Y	Q	Q	K	P	G	Q	A
HC84.1	S	Y	V	L	T	Q	P	P	S	-	V	S	V	A	P	G	K	T	A	R	I	T	C	G	G	N	N	I	G	S							K	S	V	H	W	Y	Q	Q	K	P	G	Q	A
HC84.26	S	Y	V	L	T	Q	P	P	S	-	V	S	V	A	P	G	Q	T	A	S	I	T	C	S	G	D	K	L	G	D							K	Y	V	S	W	Y	Q	Q	R	P	G	Q	S
HC1AM	E	I	V	L	T	Q	S	P	G	I	L	S	L	S	P	G	E	R	A	T	L	S	C	R	A	S	R	T	I	S	R						T	H	L	A	W	Y	Q	Q	K	P	G	Q	A
HEPC3	D	I	Q	M	T	Q	S	P	S	S	L	S	A	S	V	G	D	R	V	T	I	T	C	R	A	G	Q	N	I	N							N	Y	L	N	W	Y	Q	Q	K	P	G	K	A
HEPC74	D	I	V	M	T	Q	S	P	S	T	L	S	A	S	V	G	D	R	V	T	I	S	C	R	A	S	Q	S	I	S							S	W	L	A	W	Y	Q	Q	K	P	G	R	A
212.1.1	D	I	Q	M	T	Q	S	P	S	S	L	S	A	S	V	G	D	R	V	T	I	T	C	R	A	S	Q	G	I	S							N	Y	L	A	W	Y	Q	Q	K	P	G	K	V
U1	-	L	T	L	T	Q	S	P	S	S	L	S	A	S	V	G	D	R	V	T	I	T	C	R	A	S	Q	S	I	S							S	F	L	N	W	Y	Q	Q	K	P	G	K	A
[truncated: 66 more columns]
